# Supplementary material for: Intra- vs. Interhost Evolution of SARS-CoV-2 Driven by Uncorrelated Selection—The Evolution Thwarted
Source: Mol Biol Evol. 2023 Sep 14;40(9):msad204. doi: 10.1093/molbev/msad204 (PMC10521905; doi:10.1093/molbev/msad204)
Supplement: msad204_Supplementary_Data [file msad204_supplementary_data.zip]

Archive with 2 entries (2 files):
- SI Appendix.pdf
- TableS1-S4.xlsx
