# Supplementary material for: Intra- vs. Interhost Evolution of SARS-CoV-2 Driven by Uncorrelated Selection—The Evolution Thwarted
Source: Mol Biol Evol. 2023 Sep 14;40(9):msad204. doi: 10.1093/molbev/msad204 (PMC10521905; doi:10.1093/molbev/msad204)
Supplement: msad204_Supplementary_Data [file msad204_supplementary_data.zip › TableS1-S4.xlsx]

## Sheet: Table S1_mutation matrix
Table S1. 116 mutations of 79 COVID-19 patients.
Mutations are classified into 3 groups from left to right: 67 private, 14 public and 35 global mutations. The letters after the underscore of each mutation ID represent nonsynonymous (A), synonymous (S), and non-coding mutations (NC).
The color indicates the frequency of mutations within hosts. white: <5%; blue: 5%-10%; green: 10%-50%; orange: 50%-90%; red: >90%.
Specifically, the grey color denotes the sequencing depth of this site is less than 100. In this case, we show the alternative count and total count in the parenthesis, respectively.
	private sites (67)
patientID	C103T_NC	T232C_NC	C337T_S	C897T_A	T1029C_A	A1475G_A	A1740G_A	A1769G_A	C2508T_A	A2524G_S	T3488G_A	A3643G_S	C6120T_A	C6255T_A	A6403G_S	C7423T_S	C7948T_S	G8287T_A	C8655T_A	G8849T_A	C8917T_S	C10209G_A	T10216C_S	A10219G_S	A10235T_NC	G11083T_A	A12413T_A	C12468T_A	T12811A_S	G14118A_S	T14208C_S	G14829A_A	T15156A_A	T15156C_S	G15327T_A	G17964T_A	C18747T_S	G18756A_S	C19938T_S	T21673C_S	G22021T_A	G22081T_A	G22346T_A	C22388T_S	C22713A_A	C23043T_A	C23086T_S	G23610A_A	G24098T_A
gz4925	0	0	0	0	0	0	0	0	0	0	0	0	0	0	0	0	0	0	0	0	0	(1,58)	(1,55)	(2,56)	(0,44)	0	0.0669649	0	0	0	0	0	0	0	0	0	0	0	0	0	0	0	0	0	0	0	0	0	0
gz5087	0	0	0	0	0	0	0	0	0	0	0	0	0	0	0	0	0	0	0	0	0	0	0	0	(2,60)	0	0	0	0	0	0	0	0	0	0	0	0	0	0	0	0	0	0	0	0	0	0	0	0
gz5002	0	0	0.487654	0	0	0	0	0	0	0	0	0	0	0	0	0	0	0	0	0	0	0	0	0	(3,66)	0	0	0	0	0	0	0	0	0	0	0	0	0	0	0.105508	0	0	0	0	0	0	0	0	0
gz5263	0	0	0	0	0	0	0	0	0	0	0	0	0	0	0	0	0	0	0	0	0	0	0	0	(2,98)	0	0	0	0	0	0	0	0	0	0	0	0	0	0	0	0	0	0	0	0	0	0	0	0
gz5125	0	0	0	0	0	0	0	0	0	0	0	0	0	0	0	0	0	0	0	0	0	0	0	0	(3,54)	0	0	0	0	0	0	0	0	0	0	0	0	0	0	0	0	0	0	0.184148	0	0	0	0	0
gz5390	0	0	0	0	0	0	0	0	0	0	0	0.0793374	0	0	0	0	0	0	0	0	0	(0,28)	(1,22)	(0,18)	(1,15)	0	0	0	0	0	0	0	0	0	0	0	0	0	0	0	0	(0,36)	0	0	0	0	0	0	0
gz5391	0	0	0	0	0	0	0	0	0	0	0	0	0	0	0	0	0	0	0	0	0	(2,47)	(1,55)	(1,51)	(0,35)	0	0	0	0	0	0	0	0	0	0	0	0	0	0	0	0	(0,87)	0	0	0	0	0	0	0
gz5172	0	0	0	0	0	0	0	0	0	0	0	0	0.966025	0	0	0	0	0	0	0	0	(0,67)	(0,57)	(2,50)	(2,27)	0	0	0	0	0	0	0	0	0	0	0	0	0	0	0	0	0	0	0	0	0	0	0	0.0505459
gz5220	0	0	0	0	0	0	0	0	0	0	0	0	0	0	0	0	0	0	0	0	0	0	0	0	(3,71)	0	0	0	0	0	0	0	0	0	0	0	0	0	0	0	0	0	0	0	0	0	0	0	0
gz5230	0	0	0	0	0	0	0	0	0	0	0	0	0	0	0	0	0	0	0	0	0	0	0	0	(3,64)	0	0	0	0	0	0	0.0508398	0	0	0	0	0	0	0	0	0	0	0	0	0	0	0	0	0
gz5452	0	0	0	0	0	0	0	0	0	0	0	0	0	0	0	0	0	0	0	0	0	0	0	0	0	0	0	0	0	0	0	0	0	0	0	0	0	0	0	0	0	0	0	0	0	0	0	0	0
gz5086	0	0	0	0	0	0	0	0	0	0	0	0	0	0	0	0	0	0	0	0	0	0	0	0	(2,72)	0	0	0	0	0	0	0	0	0	0	0	0	0	0	0	0	0	0	0	0	0	0	0	0
gz5157	0	0	0	0	0	0	0	0	0	0	0	0	0	0	0	0	0	0	0	0	0	0	0	0	(8,90)	0	0	0	0	0	0	0	0	0	0	0	0	0	0	0	0	0	0	0	0	0	0	0	0
gz5287	0	0	0	0	0	0	0	0.0585652	0	0	0	0	0	0	0	0	0	0	0	0	0	(0,28)	(0,24)	(0,20)	(0,8)	0	0	0	0	0	0	0	0	0	0	0	0	0	0	0	0	0	0	0	0	0	0	0	0
gz5399	0	0	0	0	0	0	0	0	0	0	0	0	0	0	0	0	0	0	0	0	0	0	0	0	(1,98)	0	0	0	0	0	0	0	0	0	0.095177	0	0	0	0	0	0	0	0	0	0	0	0	0	0
gz5403	0	0	0	0	0	0	0	0	0	0	0	0	0	0	0	0	0	0	0	0	0	0	0	0	(1,80)	0	0	0	0	0	0	0	0	0	0	0	0	0	0	0	0.0550274	(0,60)	0	0	0	0	0	0	0
gz5458	0	0	0	0	0	0	0	0	0	0	0	0	0	0	0	0	0	0	0	0	0	0.0650407	0	0	0	0	0	0	0	0	0	0	0	0	0	0	0	0	0	0	0	0	0	0	0	0	0	0	0
gz5404	0	0	0	0	0	0	0	0	0	0	0	0	0	0	0	0	0	0	0	0	0	0	0	0	0	0	0	0	0	0	0	0	0	0	0	0	0	0	0	0	0	0	0	0	0	0	0	0	0
gz5401	0	0	0	0	0	0	0	0	0	0	0	0	0	0	0	0	0	0	0	0	0	(0,22)	(0,23)	(0,29)	(1,16)	0	0	0	0	0	0	0	0	0	0	0	0	0	0	0	0	0	0	0	0	0	0	0	0
gz5402	0	0	0	0	0	0	0	0	0	0	0	0	0	0	0	0.172193	0	0	0	0	0	0	0	0	(3,75)	0	0	0	0	0	0	0	0	0	0	0	0	0	0	0	0	0	0	0	0.955566	0	0	0	0
gz5237	0	0	0	0	0	0	0	0	0	0	0	0	0	0	0	0	0	0	0	0	0	0	0	0	(1,83)	0	0	0	0	0	0	0	0	0	0	0	0	0	0	0	0	0	0	0	0	0	0	0	0
gz5229	0	0	0	0	0	0	0	0	0	0	0	0	0	0	0	0	0	0	0	0	0	0	0	(1,97)	(2,53)	0	0	0	0	0	0	0	0	0	0	0	0	0	0	0	0	0	0	0	0	0	0	0	0
gz5318	0	0	0	0	0	0	0	0	0	0	0	0	0	0	0	0	0	0	0	0	0	0	(3,81)	(2,84)	(1,53)	0	0	0	0	0	0	0	0	0	0	0	0	0	0	0	0	0.0509138	0	0	0	0	0	0	0
gz5235	0	0	0	0	0	0	0	0	0	0	0	0	0	0	0	0	0	0	0	0	0	0	0	0	(2,67)	0	0	0	0	0	0	0	0	0	0	0	0	0	0	0	0	0	0	0	0	0	0	0	0
gz5254	0	0	0	0	0	0	0	0	0	0	0	0	0	0	0	0	0	0	0	0	0	0	0	0	(3,99)	0	0	0	0	0	0	0	0	0	0	0	0	0	0	0	0	0	0	0	0	0	0	0	0
gz5173	0	0	0	0	0	0	0	0	0	0	0	0	0	0	0	0	0	0	0	0	0	0	0	0	(1,65)	0	0	0	0	0	0	0	0	0	0	0	0	0	0	0	0	0	0	0	0	0	0	0	0
gz5302	0	0	0	0	0	0	0	0	0	0	0	0	0	0	0	0	0	0	0	0.799683	0	0	0	0	0	0	0	0	0	0	0	0	0	0	0	0	0	0	0	0	0	0	0	0	0	0	0	0	0
gz5317	0	0	0	0	0	0	0	0	0	0	0	0	0	0	0	0	0	0	0	0	0	0	0	0	(1,55)	0	0	0	0	0	0	0	0	0	0	0	0	0	0	0	0	0	0	0	0	0	0	0	0
gz5288	0	0	0	0	0	0	0	0	0.0607537	0	0	0	0	0	0	0	0	0	0	0	0.0583271	(0,30)	(0,19)	(0,20)	(0,12)	0	0	0	0	0	0	0	0	0	0	0	0	0	0	0	0	0	0	0	0	0	0	0	0
gz5283	0	0	0	0	0	0	0	0	0	0	0	0	0	0	0	0	0	0	0	0	0	(0,67)	(1,58)	(2,58)	(0,37)	0	0	0	0	0	0	0	0	0	0	0	0	0	0	0	0	0	0	0	0	0	0	0	0
gz5284	0	0	0	0	0	0	0	0	0	0	0	0	0	0	0	0	0	0	0	0	0	0	(2,90)	(2,83)	(1,58)	0	0	0	0	0	0	0	0	0	0	0	0	0	0	0	0	0	0	0	0	0	0	0	0
gz5286	0	0	0	0	0	0	0	0	0	0	0	0	0	0	0	0	0	0	0	0	0	0	(0,85)	(0,92)	(4,56)	0	0	0	0	0	0	0	0	0	0	0	0	0	0	0	0	0	0	0	0	0	0	0	0
gz5310	0	0	0	0	0	0	0	0	0	0	0	0	0	0	0	0	0	0	0	0	0	(0,27)	(0,27)	(2,29)	(0,19)	0	0	0	0	0	0	0	0	0	0	0	0	0	0	0	0	0	0	0	0	0	0	0	0
gz5479	0	0	0	0	0	0	0	0	0	0	0	0	0	0	0	0	0	0	0	0	0	(1,29)	(2,27)	(0,20)	(0,11)	0	0	0	0	0	0	0	0	0	0	0	0	0	0	0	0	0	0	0	0	0	0	0	0
gz5214	0	0	0	0	0	0	0	0	0	0	0.3598	0	0	0	0	0	0	0	0	0	0	0	0	0	(1,90)	0.997438	0	0	0	0	0	0	0.0930175	0.0575608	0	0	0	0	0	0	0	0	0	0	0	0	0	0	0
gz5236	0	0	0	0.0592258	0	0	0	0	0	0	0	0	0	0	0	0	0	0	0	0	0	0	0	0	(3,99)	0	0	0	0	0	0	0	0	0	0	0	0	0	0	0	0	0	0	0	0	0	0	0	0
gz5238	0	0	0	0	0	0.0525951	0	0	0	0	0	0	0	0	0.657812	0	0	0	0	0	0	0	0	0	0	0	0	0	0	0	0	0	0	0	0	0	0	0	0	0	0	0	0	0	0	0	0	0	0
gz5226	0	0	0	0	0	0	0	0	0	0	0	0	0	0	0	0	0	0	0	0	0	0	0	0	(3,52)	0	0	0	0	0	0	0	0	0	0	0	0	0	0	0	0	0	0	0	0	0	0	0	0
gz5252	0	0	0	0	0	0	0	0	0	0	0	0	0	0	0	0	0	0	0	0	0	0	0	0	0	0	0	0	0	0	0	0	0	0	0	0	0	0	0	0	0	0	0	0	0	0	0	0	0
gz5219	0	0	0	0	0	0	0	0	0	0	0	0	0	0	0	0	0	0	0	0	0	0	0	0	(1,90)	0	0	0	0	0	0	0	0	0	0	0	0.228597	0	0	0	0	0	0	0	0	0	0	0	0
gz5123	0	0	0	0	0	0	0	0	0	0	0	0	0	0	0	0	0	0	0	0	0	0	0	0	(6,73)	0	0	0	0	0	0	0	0	0	0	0	0	0	0	0	0	0	0	0	0	0	0	0	0
gz5449	0	0	0	0	0	0	0	0	0	0	0	0	0	0	0	0	0	0	0	0	0	0	0	0	0	0	0	0	0	0	0	0	0	0	0	0	0	0	0	0	0	0	0	0	0	0	0	0	0
gz5448	0	0	0	0	0	0	0	0	0	0	0	0	0	0	0	0	0	0	0	0	0	0	0	0	0	0	0	0	0	0	0	0	0	0	0	0.996945	0	0	0	0	0	0	0	0	0	0	0	0	0
gz5447	0	0	0	0	0	0	0	0	0	0	0	0	0	0	0	0	0	0	0	0	0	0	0	0	0	0	0	0	0	0	0	0	0	0	0	0	0	0	0	0	0	0	0	0	0	0	0	0	0
gz5480	0	0	0	0	0	0	0	0	0	0	0	0	0	0	0	0	0	0	0	0	0	0	0	0	0	0	0	0	0	0	0	0	0	0	0	0	0	0	0	0	0	0	0	0	0	0	0	0	0
gz5450	0	0	0	0	0	0	0	0	0	0	0	0	0	0	0	0	0	0	0	0	0	0	0	0	0	0	0	0	0	0	0	0	0	0	0	0	0	0	0	0	0	0	0	0	0	0	0	0	0
gz5443	0	0	0	0	0	0	0	0	0	0	0	0	0	0	0	0	0	0	0	0	0	0	0	0	0	0	0	0	0	0	0	0	0	0	0	0	0	0	0	0	0	0	0	0	0	0	0	0	0
gz5414	0	0	0	0	0	0	0	0	0	0	0	0	0	0	0	0	0	0	0	0	0	0	0.0660793	0	0	0	0	0	0	0	0	0	0	0	0	0	0	0	0	0	0	0	0	0	0	0	0	0	0
gz5436	0	0	0	0	0	0	0	0	0	0	0	0	0	0	0	0	0	0.425947	0	0	0	0	0	0	0	0	0	0	0	0	0	0	0	0	0	0	0	0	0	0	0	0	0	0	0	0	0	0	0
gz5437	0	0	0	0	0	0	0	0	0	0	0	0	0	0	0	0	0	0	0	0	0	0	0	0	0	0	0	0	0	0	0	0	0	0	0	0	0	0	0	0	0	0	0	0	0	0	0	0	0
gz5438	0	0	0	0	0	0	0	0	0	0	0	0	0	0	0	0	0	0	0	0	0	0	0	0	0	0	0	0	0	0	0	0	0	0	0	0	0	0	0	0	0	(0,65)	0	0	0	0	0	0	0
gz5442	0	0	0	0	0	0	0	0	0	0.09097	0	0	0	0	0	0	0	0	0	0	0	(1,45)	(2,53)	(0,52)	(0,34)	0	0	0	0	0	0	0	0	0	0	0	0	0	0	0	0	0	0	0	0	0	0	0	0
gz5256	0	0	0	0	0	0	0	0	0	0	0	0	0	0	0	0	0	0	0	0	0	0	0	0	0	0	0	0	0	0	0	0	0	0	0	0	0	0	0	0	0	0	0	0	0	0	0	0	0
gz5312	0	0	0	0	0	0	0	0	0	0	0	0	0	0	0	0	0.128289	0	0	0	0	(0,39)	(0,35)	(1,30)	(0,20)	0	0	0	0	0	0	0	0	0	0	0	0	0	0	0	0	0	0	0	0	0	0	0	0
gz5316	0	0	0	0	0	0	0	0	0	0	0	0	0	0	0	0	0	0	0	0	0	(0,73)	(3,60)	(1,67)	(0,44)	0	0	0	0	0	0	0	0	0	0	0	0	0	0	0	0	0	0	0	0	0	0	0	0
gz5255	0	0	0	0	0	0	0	0	0	0	0	0	0	0	0	0	0	0	0	0	0	(2,88)	(1,71)	(2,73)	(4,55)	0	0	0	0	0	0	0	0	0	0	0	0	0.0718976	0	0	0	0	0	0	0	0	0	0	0
gz5257	0	0	0	0	0	0	0.0580357	0	0	0	0	0	0	0.184475	0	0	0	0	0	0	0	(0,9)	(0,9)	(0,10)	(0,6)	0	0	0.996074	0	0	0	0	0	0	0	0	0	0	0	0	0	0	0	0	0	0	0.120859	0	0
gz5432	0	0	0	0	0	0	0	0	0	0	0	0	0	0	0	0	0	0	0	0	0	0	0	0	0	0	0	0	0	0	0	0	0	0	0	0	0	0	0	0	0	0	0	0	0	0	0	0	0
gz5471	0	0	0	0	0.143969	0	0	0	0	0	0	0	0	0	0	0	0	0	0	0	0	0	0	0.0659898	0	0	0	0	0	0	0	0	0	0	0	0	0	0	0	0	0	0	0	0	0	0	0	0	0
gz5474	0	0	0	0	0	0	0	0	0	0	0	0	0	0	0	0	0	0	0.106692	0	0	0	0	0	0	0	0	0	0	0	0	0	0	0	0	0	0	0	0	0	0	0	0	0	0	0	0	0	0
gz5423	0.116776	0	0	0	0	0	0	0	0	0	0	0	0	0	0	0	0	0	0	0	0	0	0	0	0	0	0	0	0	0	0	0	0	0	0	0	0	0	0	0	0	0	0	0	0	0	0	0	0
gz5429	0	0	0	0	0	0	0	0	0	0	0	0	0	0	0	0	0	0	0	0	0	0	0	0	(0,91)	0	0	0	0	0.0532238	0	0	0	0	0	0	0	0	0	0	0	(0,31)	0	0	0	0	0	0	0
gz5430	0	0	0	0	0	0	0	0	0	0	0	0	0	0	0	0	0	0	0	0	0	0	0	0	0	0	0	0	0	0	0	0	0	0	0	0	0	0	0	0	0	0	0	0	0	0	0	0	0
gz5266	0	0	0	0	0	0	0	0	0	0	0	0	0	0	0	0	0	0	0	0	0	(0,37)	(0,26)	(1,27)	(0,23)	0	0	0	0	0	0	0	0	0	0	0	0	0	0	0	0	0	0	0	0	0	0	0	0
gz5265	0	0	0	0	0	0	0	0	0	0	0	0	0	0	0	0	0	0	0	0	0	0	0	0	0	0	0	0	0	0	0	0	0	0	0	0	0	0	0	0	0	0	0	0	0	0	0	0	0
gz5392	0	0	0	0	0	0	0	0	0	0	0	0	0	0	0	0	0	0	0	0	0	0	0	0	0	0	0	0	0	0	0.0710475	0	0	0	0	0	0	0	0	0	0	0	0	0	0	0	0	0	0
gz5433	0	0	0	0	0	0	0	0	0	0	0	0	0	0	0	0	0	0	0	0	0	0	0	0	0	0	0	0	0	0	0	0	0	0	0	0	0	0	0	0	0	0	0	0	0	0	0	0	0
gz5434	(0,73)	0	0	0	0	0	0	0	0	0	0	0	0	0	0	0	0	0	0	0	0	0	0	0	(3,89)	0	0	0	0	0	0	0	0	0	0	0	0	0	0	0	0	(0,6)	0.113307	0	0	0	0	0	0
gz5422	0	0	0	0	0	0	0	0	0	0	0	0	0	0	0	0	0	0	0	0	0	0	0	0	0	0	0	0	0	0	0	0	0	0	0	0	0	0	0	0	0	0	0	0	0	0	0	0	0
gz5301	0	0	0	0	0	0	0	0	0	0	0	0	0	0	0	0	0	0	0	0	0	0	0	0	0	0	0	0	0	0	0	0	0	0	0	0	0	0	0	0	0	0	0	0	0	0	0	0	0
gz5261	0	0.083774	0	0	0	0	0	0	0	0	0	0	0	0	0	0	0	0	0	0	0	0	0	0	(2,78)	0	0	0	0	0	0	0	0	0	0	0	0	0	0	0	0	0	0	0	0	0	0	0	0
gz5368	0	0	0	0	0	0	0	0	0	0	0	0	0	0	0	0	0	0	0	0	0	0	0	0	(5,92)	0	0	0	0	0	0	0	0	0	0	0	0	0	0	0	0	0	0	0	0	0	0	0	0
gz5228	0	0	0	0	0	0	0	0	0	0	0	0	0	0	0	0	0	0	0	0	0	(0,76)	(0,70)	(2,60)	(1,23)	0	0	0	0	0	0	0	0	0	0	0	0	0	0	0	0	0	0	0	0	0	0	0	0
gz5369	0	0	0	0	0	0	0	0	0	0	0	0	0	0	0	0	0	0	0	0	0	0	0	0	(1,75)	0	0	0	0	0	0	0	0	0	0	0	0	0	0	0	0	0	0	0	0	0	0	0	0
gz5169	0	0	0	0	0	0	0	0	0	0	0	0	0	0	0	0	0	0	0	0	0	0	0	0	0.0540541	0	0	0	0.116896	0	0	0	0	0	0	0	0	0	0	0	0	0	0	0	0	0	0	0	0
gz4360	0	0	0	0	0	0	0	0	0	0	0	0	0	0	0	0	0	0	0	0	0	0	0	(2,89)	(1,75)	0	0	0	0	0	0	0	0	0	0	0	0	0	0.477581	0	0	0	0	0	0	0.152984	0	0	0
gz4491	0	0	0	0	0	0	0	0	0	0	0	0	0	0	0	0	0	0	0	0	0	0	0	0	0	0	0	0	0	0	0	0	0	0	0	0	0	0	0	0	0	0	0	0	0	0	0	0	0
gz5421	0	0	0	0	0	0	0	0	0	0	0	0	0	0	0	0	0	0	0	0	0	0	0	0	0	0	0	0	0	0	0	0	0	0	0	0	0	0	0	0	0	0	0	0	0	0	0	0	0
gz5260	0	0	0	0	0	0	0	0	0	0	0	0	0	0	0	0	0	0	0	0	0	0	(4,98)	(4,98)	(4,64)	0	0	0	0	0	0	0	0	0	0	0	0	0	0	0	0	0	0	0	0	0	0	0.0858501	0
[truncated: 67 more columns]

## Sheet: Table S2_transmission_network
Table S2. The epidemiological transmission of 79 COVID-19 patients in the Guangzhou outbreak.
donor_name	recipient_name	direct1_indirect2	pairIDforN0estimate
unknown1	gz4360	2
unknown2	gz4491	2
unknown3	gz4925	2
gz4925	gz5002	1
gz5087	gz5086	1	pair 18
gz4925	gz5087	1	pair 1
gz5087	gz5123	1	pair 23
gz5087	gz5125	1	pair 24
gz5086	gz5157	1	pair 17
unknown4	gz5169	2
gz5087	gz5172	1	pair 26
gz5237	gz5173	1	pair 27
gz5288	gz5214	1	pair 14
gz5237	gz5214	1	pair 28
gz5087	gz5220	1	pair 40
gz5237	gz5226	1	pair 33
unknown5	gz5228	2
gz5237	gz5228	1	pair 19
gz5220	gz5230	2	pair 36
gz5229	gz5235	1	pair 37
gz5237	gz5236	1	pair 38
gz5087	gz5237	1	pair 39
gz5237	gz5238	1	pair 29
gz5237	gz5252	1	pair 9
gz5229	gz5254	1	pair 5
gz5123	gz5255	1	pair 13
gz5123	gz5256	1	pair 12
gz5255	gz5257	2	pair 35
gz5256	gz5257	2	pair 34
unknown6	gz5260	2
unknown7	gz5261	2
gz5087	gz5263	2
gz5266	gz5265	1	pair 2
gz5123	gz5266	1
gz5288	gz5283	1	pair 32
gz5288	gz5284	1	pair 31
gz5288	gz5286	1	pair 30
gz5086	gz5287	1	pair 4
gz5237	gz5288	1	pair 8
gz5123	gz5301	1	pair 10
gz5173	gz5302	1	pair 11
gz5288	gz5310	1	pair 25
gz5256	gz5312	1	pair 15
gz5256	gz5316	1	pair 3
gz5173	gz5317	2
gz5229	gz5318	1	pair 6
unknown8	gz5368	2
unknown9	gz5369	2
gz5087	gz5390	1	pair 22
gz5087	gz5391	1
gz5123	gz5392	1
gz5087	gz5399	2
gz5399	gz5401	2
gz5403	gz5401	2
gz5399	gz5402	2
gz5403	gz5402	2	pair 21
gz5087	gz5403	2
gz5399	gz5404	2
gz5403	gz5404	2	pair 20
community infection	gz5414	2
unknown10	gz5421	2
gz5123	gz5422	1
gz5123	gz5423	1
gz5423	gz5429	1
gz5423	gz5430	1
gz5255	gz5432	2
gz5256	gz5432	2
gz5392	gz5433	1
gz5392	gz5434	1
community infection	gz5436	2
community infection	gz5437	2
community infection	gz5438	2
community infection	gz5442	2
community infection	gz5443	2
gz5449	gz5447	1	pair 7
gz5449	gz5448	1	pair 16
gz5123	gz5449	1
gz5449	gz5450	1
gz5220	gz5452	2
gz5399	gz5458	1
gz5432	gz5471	1
gz5432	gz5474	1
gz5288	gz5479	1
gz5443	gz5480	1
gz5447	community infection	2
gz5448	community infection	2
gz5449	community infection	2
gz5450	community infection	2

## Sheet: Table S3_iSNVs_transPair
Table S3. iSNVs frequency in 40 donor-recipient pairs.
pair	donor	recipient	position	ref_pos_alt	donor_alt_frequency	donor_alt_depth	donor_total_depth	recipient_alt_frequency	recipient_alt_depth	recipient_total_depth	site_for_estimating_N0
pair 1	gz4925	gz5087	12413	A12413T	0.0669649	509	7601	0	3	7034	No
pair 1	gz4925	gz5087	27092	C27092T	0.460759	24159	52433	0.997195	74297	74506	Yes
pair 1	gz4925	gz5087	29575	T29575C	0	187	7049	0.0586808	411	7004	No
pair 1	gz4925	gz5087	27049	T27049C	0	1076	23469	0.0798807	2545	31860	No
pair 2	gz5266	gz5265	6823	A6823G	0.594011	1349	2271	0.997265	10937	10967	Yes
pair 2	gz5266	gz5265	27092	C27092T	0.997727	38628	38716	0.996874	163277	163789	No
pair 2	gz5266	gz5265	27049	T27049C	0	823	17598	0.0531528	3698	69573	No
pair 3	gz5256	gz5316	27049	T27049C	0.0575418	2683	46627	0	1371	30921	No
pair 3	gz5256	gz5316	17838	T17838C	0.99645	25821	25913	0.999646	14106	14111	No
pair 3	gz5256	gz5316	27092	C27092T	0.998172	119052	119270	0.996989	68537	68744	No
pair 3	gz5256	gz5316	925	C925T	0.0816948	1180	14444	0.870348	11647	13382	Yes
pair 4	gz5086	gz5287	27092	C27092T	0.99757	87048	87260	0.997863	23811	23862	No
pair 4	gz5086	gz5287	29575	T29575C	0.054938	257	4678	0	112	4098	No
pair 4	gz5086	gz5287	27049	T27049C	0.105689	3422	32378	0.0593491	558	9402	Yes
pair 4	gz5086	gz5287	1769	A1769G	0	30	2135	0.0585652	40	683	No
pair 4	gz5086	gz5287	29119	C29119T	0.0665865	2493	37440	0	21	17106	No
pair 5	gz5229	gz5254	27092	C27092T	0.99723	58682	58845	0.997736	141036	141356	No
pair 5	gz5229	gz5254	27049	T27049C	0.0982577	2205	22441	0.0556787	3316	59556	Yes
pair 6	gz5229	gz5318	27092	C27092T	0.99723	58682	58845	0.997684	99492	99723	No
pair 6	gz5229	gz5318	27049	T27049C	0.0982577	2205	22441	0.0594849	2418	40649	Yes
pair 6	gz5229	gz5318	22081	G22081T	0	1	611	0.0509138	39	766	No
pair 7	gz5449	gz5447	10218	A10218T	0.0631579	12	190	0	9	174	Yes
pair 7	gz5449	gz5447	10218	A10218G	0.1	19	190	0.0632184	11	174	Yes
pair 7	gz5449	gz5447	27092	C27092T	0.997535	147320	147684	0.997442	182854	183323	No
pair 8	gz5237	gz5288	27092	C27092T	0.997693	83451	83644	0.996923	50220	50375	No
pair 8	gz5237	gz5288	8917	C8917T	0	12	26126	0.0583271	546	9361	No
pair 8	gz5237	gz5288	2508	C2508T	0	69	50173	0.0607537	1122	18468	No
pair 8	gz5237	gz5288	27049	T27049C	0.0866318	2935	33879	0.0532465	1112	20884	Yes
pair 9	gz5237	gz5252	27092	C27092T	0.997693	83451	83644	0.997527	159310	159705	No
pair 9	gz5237	gz5252	27049	T27049C	0.0866318	2935	33879	0.056639	3857	68098	Yes
pair 10	gz5123	gz5301	27049	T27049C	0.0857182	3115	36340	0.0560111	3340	59631	Yes
pair 10	gz5123	gz5301	27092	C27092T	0.997494	89954	90180	0.998036	139732	140007	No
pair 10	gz5123	gz5301	29575	T29575C	0.0507438	556	10957	0	493	17354	No
pair 10	gz5123	gz5301	24105	A24105G	0	89	23381	0.0594191	980	16493	No
pair 10	gz5123	gz5301	10218	A10218T	0	3	127	0.0774648	11	142	No
pair 11	gz5173	gz5302	27049	T27049C	0.0851911	1712	20096	0.0568584	5242	92194	Yes
pair 11	gz5173	gz5302	27092	C27092T	0.996698	48590	48751	0.997649	210437	210933	No
pair 11	gz5173	gz5302	8849	G8849T	0	1	16850	0.799683	41338	51693	No
pair 12	gz5123	gz5256	27049	T27049C	0.0857182	3115	36340	0.0575418	2683	46627	Yes
pair 12	gz5123	gz5256	29575	T29575C	0.0507438	556	10957	0	293	11522	No
pair 12	gz5123	gz5256	17838	T17838C	0	56	18442	0.99645	25821	25913	No
pair 12	gz5123	gz5256	925	C925T	0	14	12225	0.0816948	1180	14444	No
pair 12	gz5123	gz5256	27092	C27092T	0.997494	89954	90180	0.998172	119052	119270	No
pair 13	gz5123	gz5255	27049	T27049C	0.0857182	3115	36340	0.0595636	2656	44591	Yes
pair 13	gz5123	gz5255	18756	G18756A	0	28	25582	0.0718976	1905	26496	No
pair 13	gz5123	gz5255	29575	T29575C	0.0507438	556	10957	0	490	14905	No
pair 13	gz5123	gz5255	27092	C27092T	0.997494	89954	90180	0.997275	103585	103868	No
pair 14	gz5288	gz5214	27049	T27049C	0.0532465	1112	20884	0.07668	2645	34494	Yes
pair 14	gz5288	gz5214	3488	T3488G	0	0	6571	0.3598	6838	19005	No
pair 14	gz5288	gz5214	8917	C8917T	0.0583271	546	9361	0	8	22640	No
pair 14	gz5288	gz5214	2508	C2508T	0.0607537	1122	18468	0	53	44366	No
pair 14	gz5288	gz5214	15156	T15156A	0	119	14108	0.0930175	4528	48679	No
pair 14	gz5288	gz5214	11083	G11083T	0	195	8535	0.997438	11290	11319	No
pair 14	gz5288	gz5214	15156	T15156C	0	46	14108	0.0575608	2802	48679	No
pair 14	gz5288	gz5214	29575	T29575C	0	143	5408	0.0653759	287	4390	No
pair 14	gz5288	gz5214	27092	C27092T	0.996923	50220	50375	0.99687	79627	79877	No
pair 15	gz5256	gz5312	27049	T27049C	0.0575418	2683	46627	0	647	13428	No
pair 15	gz5256	gz5312	28314	G28314T	0	12	80333	0.109655	1833	16716	No
pair 15	gz5256	gz5312	7948	C7948T	0	11	15532	0.128289	429	3344	No
pair 15	gz5256	gz5312	27092	C27092T	0.998172	119052	119270	0.997377	30423	30503	No
pair 15	gz5256	gz5312	17838	T17838C	0.99645	25821	25913	0.999201	6255	6260	No
pair 15	gz5256	gz5312	925	C925T	0.0816948	1180	14444	0.104671	437	4175	Yes
pair 16	gz5449	gz5448	10218	A10218T	0.0631579	12	190	0.0857143	15	175	Yes
pair 16	gz5449	gz5448	27092	C27092T	0.997535	147320	147684	0.997373	193594	194104	No
pair 16	gz5449	gz5448	10218	A10218G	0.1	19	190	0.08	14	175	Yes
pair 16	gz5449	gz5448	17964	G17964T	0	29	148949	0.996945	184690	185256	No
pair 17	gz5086	gz5157	27049	T27049C	0.105689	3422	32378	0.0790036	2664	33720	Yes
pair 17	gz5086	gz5157	27092	C27092T	0.99757	87048	87260	0.997796	84218	84404	No
pair 17	gz5086	gz5157	29119	C29119T	0.0665865	2493	37440	0	52	56377	No
pair 17	gz5086	gz5157	29575	T29575C	0.054938	257	4678	0.0527888	424	8032	Yes
pair 18	gz5087	gz5086	29119	C29119T	0	102	68911	0.0665865	2493	37440	No
pair 18	gz5087	gz5086	27049	T27049C	0.0798807	2545	31860	0.105689	3422	32378	Yes
pair 18	gz5087	gz5086	27092	C27092T	0.997195	74297	74506	0.99757	87048	87260	No
pair 18	gz5087	gz5086	29575	T29575C	0.0586808	411	7004	0.054938	257	4678	Yes
pair 19	gz5237	gz5229	27092	C27092T	0.997693	83451	83644	0.99723	58682	58845	No
pair 19	gz5237	gz5229	27049	T27049C	0.0866318	2935	33879	0.0982577	2205	22441	Yes
pair 20	gz5403	gz5404	29575	T29575C	0.0631304	338	5354	0.0610542	322	5274	Yes
pair 20	gz5403	gz5404	22021	G22021T	0.0550274	411	7469	0	7	11311	No
pair 20	gz5403	gz5404	27092	C27092T	0.998234	55394	55492	0.997422	73890	74081	No
pair 20	gz5403	gz5404	7844	C7844T	0.998046	12771	12796	0.998221	14588	14614	No
pair 20	gz5403	gz5404	29526	A29526G	0.0535205	450	8408	0	20	12256	No
pair 21	gz5403	gz5402	22021	G22021T	0.0550274	411	7469	0	5	12908	No
pair 21	gz5403	gz5402	22713	C22713A	0	0	3921	0.955566	7957	8327	No
pair 21	gz5403	gz5402	29526	A29526G	0.0535205	450	8408	0	26	16929	No
pair 21	gz5403	gz5402	7844	C7844T	0.998046	12771	12796	0.998127	16518	16549	No
pair 21	gz5403	gz5402	29575	T29575C	0.0631304	338	5354	0.0599402	461	7691	Yes
pair 21	gz5403	gz5402	7423	C7423T	0	4	8022	0.172193	1101	6394	No
pair 21	gz5403	gz5402	27092	C27092T	0.998234	55394	55492	0.99809	94066	94246	No
pair 22	gz5087	gz5390	3643	A3643G	0	39	12215	0.0793374	91	1147	No
pair 22	gz5087	gz5390	27049	T27049C	0.0798807	2545	31860	0	175	5384	No
pair 22	gz5087	gz5390	27092	C27092T	0.997195	74297	74506	0.998034	9139	9157	No
pair 22	gz5087	gz5390	29575	T29575C	0.0586808	411	7004	0.053313	70	1313	Yes
pair 23	gz5087	gz5123	27092	C27092T	0.997195	74297	74506	0.997494	89954	90180	No
pair 23	gz5087	gz5123	27049	T27049C	0.0798807	2545	31860	0.0857182	3115	36340	Yes
pair 23	gz5087	gz5123	29575	T29575C	0.0586808	411	7004	0.0507438	556	10957	Yes
pair 24	gz5087	gz5125	26302	T26302A	0	11	31473	0.224191	5023	22405	No
pair 24	gz5087	gz5125	26301	T26301A	0	22	30820	0.231444	5117	22109	No
pair 24	gz5087	gz5125	22388	C22388T	0	14	13467	0.184148	2860	15531	No
pair 24	gz5087	gz5125	29575	T29575C	0.0586808	411	7004	0	201	5201	No
pair 24	gz5087	gz5125	27092	C27092T	0.997195	74297	74506	0.998104	62660	62779	No
pair 24	gz5087	gz5125	27049	T27049C	0.0798807	2545	31860	0.0872012	2185	25057	Yes
pair 25	gz5288	gz5310	2508	C2508T	0.0607537	1122	18468	0	10	10785	No
pair 25	gz5288	gz5310	27049	T27049C	0.0532465	1112	20884	0.0500332	678	13551	Yes
pair 25	gz5288	gz5310	8917	C8917T	0.0583271	546	9361	0	1	6128	No
pair 25	gz5288	gz5310	27092	C27092T	0.996923	50220	50375	0.997589	28968	29038	No
pair 26	gz5087	gz5172	27092	C27092T	0.997195	74297	74506	0.9978	49887	49997	No
pair 26	gz5087	gz5172	6120	C6120T	0	82	91736	0.966025	55531	57484	No
pair 26	gz5087	gz5172	24098	G24098T	0	12	14725	0.0505459	537	10624	No
pair 26	gz5087	gz5172	27049	T27049C	0.0798807	2545	31860	0.081856	1713	20927	Yes
pair 26	gz5087	gz5172	29575	T29575C	0.0586808	411	7004	0.0513029	378	7368	Yes
pair 27	gz5237	gz5173	27092	C27092T	0.997693	83451	83644	0.996698	48590	48751	No
pair 27	gz5237	gz5173	27049	T27049C	0.0866318	2935	33879	0.0851911	1712	20096	Yes
pair 28	gz5237	gz5219	25516	C25516T	0	20	20639	0.997976	18240	18277	No
pair 28	gz5237	gz5219	18747	C18747T	0	25	26842	0.228597	5164	22590	No
pair 28	gz5237	gz5219	29575	T29575C	0	657	15833	0.0578187	352	6088	No
pair 28	gz5237	gz5219	27092	C27092T	0.997693	83451	83644	0.996885	70416	70636	No
pair 28	gz5237	gz5219	27049	T27049C	0.0866318	2935	33879	0.0928566	2488	26794	Yes
pair 29	gz5237	gz5238	27049	T27049C	0.0866318	2935	33879	0.0887056	5131	57843	Yes
pair 29	gz5237	gz5238	6403	A6403G	0	92	55570	0.657812	59063	89787	No
pair 29	gz5237	gz5238	1475	A1475G	0	35	22567	0.0525951	2048	38939	No
pair 29	gz5237	gz5238	27092	C27092T	0.997693	83451	83644	0.997408	143123	143495	No
pair 30	gz5288	gz5286	8917	C8917T	0.0583271	546	9361	0	5	24161	No
pair 30	gz5288	gz5286	26170	A26170G	0	7	3616	0.998356	12148	12168	No
pair 30	gz5288	gz5286	27049	T27049C	0.0532465	1112	20884	0.0564919	1582	28004	Yes
pair 30	gz5288	gz5286	27092	C27092T	0.996923	50220	50375	0.997516	66662	66828	No
pair 30	gz5288	gz5286	2508	C2508T	0.0607537	1122	18468	0	50	39617	No
pair 31	gz5288	gz5284	27049	T27049C	0.0532465	1112	20884	0.0552369	1801	32605	Yes
pair 31	gz5288	gz5284	27092	C27092T	0.996923	50220	50375	0.997613	78158	78345	No
pair 31	gz5288	gz5284	8917	C8917T	0.0583271	546	9361	0	2	17762	No
pair 31	gz5288	gz5284	2508	C2508T	0.0607537	1122	18468	0	62	41255	No
pair 32	gz5288	gz5283	2508	C2508T	0.0607537	1122	18468	0	59	40100	No
pair 32	gz5288	gz5283	27092	C27092T	0.996923	50220	50375	0.997135	70646	70849	No
pair 32	gz5288	gz5283	8917	C8917T	0.0583271	546	9361	0	13	18904	No
pair 32	gz5288	gz5283	27049	T27049C	0.0532465	1112	20884	0.0604537	1804	29841	Yes
pair 33	gz5237	gz5226	27092	C27092T	0.997693	83451	83644	0.997405	62641	62804	No
pair 33	gz5237	gz5226	27049	T27049C	0.0866318	2935	33879	0.0854814	2139	25023	Yes
pair 34	gz5256	gz5257	17838	T17838C	0.99645	25821	25913	0	22	5187	No
pair 34	gz5256	gz5257	6255	C6255T	0	12	15863	0.184475	385	2087	No
pair 34	gz5256	gz5257	23086	C23086T	0	8	17674	0.120859	259	2143	No
pair 34	gz5256	gz5257	12468	C12468T	0	52	50879	0.996074	5074	5094	No
pair 34	gz5256	gz5257	1740	A1740G	0	62	3089	0.0580357	26	448	No
pair 34	gz5256	gz5257	27049	T27049C	0.0575418	2683	46627	0.0564345	478	8470	Yes
pair 34	gz5256	gz5257	925	C925T	0.0816948	1180	14444	0	1	1774	No
pair 34	gz5256	gz5257	27092	C27092T	0.998172	119052	119270	0.997361	20034	20087	No
pair 35	gz5255	gz5257	27092	C27092T	0.997275	103585	103868	0.997361	20034	20087	No
pair 35	gz5255	gz5257	1740	A1740G	0	51	2539	0.0580357	26	448	No
pair 35	gz5255	gz5257	12468	C12468T	0	53	37987	0.996074	5074	5094	No
pair 35	gz5255	gz5257	23086	C23086T	0	14	12390	0.120859	259	2143	No
pair 35	gz5255	gz5257	18756	G18756A	0.0718976	1905	26496	0	9	3770	No
pair 35	gz5255	gz5257	6255	C6255T	0	12	15060	0.184475	385	2087	No
pair 35	gz5255	gz5257	27049	T27049C	0.0595636	2656	44591	0.0564345	478	8470	Yes
pair 36	gz5220	gz5230	27092	C27092T	0.997447	104327	104594	0.997637	79793	79982	No
pair 36	gz5220	gz5230	29575	T29575C	0.0513232	384	7482	0.0516093	465	9010	Yes
pair 36	gz5220	gz5230	27049	T27049C	0.0871065	3713	42626	0.0890534	2875	32284	Yes
pair 36	gz5220	gz5230	506	C506T	0.998072	32096	32158	0.998145	31750	31809	No
pair 36	gz5220	gz5230	14829	G14829A	0	4	1806	0.0508398	112	2203	No
pair 37	gz5229	gz5235	29234	G29234T	0	3	7351	0.0511595	803	15696	No
pair 37	gz5229	gz5235	29575	T29575C	0	220	4404	0.0511515	442	8641	No
pair 37	gz5229	gz5235	27049	T27049C	0.0982577	2205	22441	0.100943	2205	21844	Yes
pair 37	gz5229	gz5235	27092	C27092T	0.99723	58682	58845	0.997126	58625	58794	No
pair 38	gz5237	gz5236	897	C897T	0	47	35498	0.0592258	1611	27201	No
pair 38	gz5237	gz5236	27092	C27092T	0.997693	83451	83644	0.997358	88720	88955	No
pair 38	gz5237	gz5236	29575	T29575C	0	657	15833	0.0540272	489	9051	No
pair 38	gz5237	gz5236	27049	T27049C	0.0866318	2935	33879	0.0927576	3248	35016	Yes
pair 39	gz5087	gz5237	27049	T27049C	0.0798807	2545	31860	0.0866318	2935	33879	Yes
pair 39	gz5087	gz5237	27092	C27092T	0.997195	74297	74506	0.997693	83451	83644	No
pair 39	gz5087	gz5237	29575	T29575C	0.0586808	411	7004	0	657	15833	No
pair 40	gz5087	gz5220	27092	C27092T	0.997195	74297	74506	0.997447	104327	104594	No
pair 40	gz5087	gz5220	29575	T29575C	0.0586808	411	7004	0.0513232	384	7482	Yes
pair 40	gz5087	gz5220	506	C506T	0	15	24820	0.998072	32096	32158	No
pair 40	gz5087	gz5220	27049	T27049C	0.0798807	2545	31860	0.0871065	3713	42626	Yes
Pair_not_estimate	gz5123	gz5449	10218	A10218G	0	0	127	0.1	19	190	No
Pair_not_estimate	gz5256	gz5432	17838	T17838C	0.99645	25821	25913	0	50	18654	No
Pair_not_estimate	gz5256	gz5432	10233	G10233C	0	1	103	0.0508475	12	236	No
Pair_not_estimate	gz5392	gz5433	27092	C27092T	0.99693	50001	50155	0.998061	137943	138211	No
Pair_not_estimate	gz5392	gz5433	14208	T14208C	0.0710475	586	8248	0	17	11208	No
Pair_not_estimate	gz5392	gz5434	27092	C27092T	0.99693	50001	50155	0.999068	22512	22533	No
Pair_not_estimate	gz5392	gz5433	10233	G10233C	0	2	126	0.057971	12	207	No
Pair_not_estimate	gz5123	gz5449	10218	A10218T	0	3	127	0.0631579	12	190	No
Pair_not_estimate	gz5123	gz5449	29575	T29575C	0.0507438	556	10957	0	995	34039	No
Pair_not_estimate	gz5123	gz5449	27092	C27092T	0.997494	89954	90180	0.997535	147320	147684	No
Pair_not_estimate	gz5392	gz5434	22346	G22346T	0	19	95600	0.113307	1915	16901	No
Pair_not_estimate	gz5123	gz5449	27049	T27049C	0.0857182	3115	36340	0	2647	100476	No
Pair_not_estimate	gz5392	gz5434	28422	C28422T	0	42	19497	0.0519003	254	4894	No
Pair_not_estimate	gz5392	gz5434	14208	T14208C	0.0710475	586	8248	0	1	2973	No
Pair_not_estimate	gz5288	gz5479	27092	C27092T	0.996923	50220	50375	0.997868	21064	21109	No
Pair_not_estimate	gz5449	gz5450	27092	C27092T	0.997535	147320	147684	0.996983	189696	190270	No
Pair_not_estimate	gz5432	gz5471	10219	A10219G	0	9	375	0.0659898	13	197	No
Pair_not_estimate	gz5443	gz5480	10218	A10218G	0	0	135	0.07109	15	211	No
Pair_not_estimate	gz5443	gz5480	27092	C27092T	0.997713	59762	59899	0.997079	204121	204719	No
Pair_not_estimate	gz5288	gz5479	28662	T28662C	0	85	21837	0.0634364	669	10546	No
Pair_not_estimate	gz5288	gz5479	8917	C8917T	0.0583271	546	9361	0	26	4917	No
Pair_not_estimate	gz5288	gz5479	2508	C2508T	0.0607537	1122	18468	0	7	9939	No
Pair_not_estimate	gz5256	gz5432	27092	C27092T	0.998172	119052	119270	0.997625	90322	90537	No
Pair_not_estimate	gz5288	gz5479	27049	T27049C	0.0532465	1112	20884	0	324	13878	No
Pair_not_estimate	gz5432	gz5474	8655	C8655T	0	23	9939	0.106692	1773	16618	No
Pair_not_estimate	gz5432	gz5474	10218	A10218G	0	10	354	0.0729927	10	137	No
Pair_not_estimate	gz5432	gz5474	10233	G10233C	0.0508475	12	236	0	0	126	No
Pair_not_estimate	gz5432	gz5474	27092	C27092T	0.997625	90322	90537	0.9976	101432	101676	No
Pair_not_estimate	gz5432	gz5471	29769	C29769T	0	309	178233	0.0652563	31904	488903	No
Pair_not_estimate	gz5432	gz5471	29649	A29649G	0	45	15352	0.136467	5693	41717	No
Pair_not_estimate	gz5432	gz5471	1029	T1029C	0	57	37857	0.143969	8159	56672	No
Pair_not_estimate	gz5449	gz5450	10218	A10218T	0.0631579	12	190	0	4	141	No
Pair_not_estimate	gz5432	gz5471	10218	A10218G	0	10	354	0.0863309	12	139	No
Pair_not_estimate	gz5432	gz5471	10233	G10233C	0.0508475	12	236	0	5	154	No
Pair_not_estimate	gz5432	gz5471	27092	C27092T	0.997625	90322	90537	0.996312	168309	168932	No
Pair_not_estimate	gz5399	gz5458	10209	C10209G	0	3	108	0.0650407	16	246	No
Pair_not_estimate	gz5399	gz5458	15327	G15327T	0.095177	519	5453	0	4	11367	No
Pair_not_estimate	gz5399	gz5458	7844	C7844T	0.997805	13180	13209	0.997807	33677	33751	No
Pair_not_estimate	gz5399	gz5458	27092	C27092T	0.997734	57690	57821	0.998016	120217	120456	No
Pair_not_estimate	gz5220	gz5452	25938	T25938C	0	20	12115	0.214315	2114	9864	No
Pair_not_estimate	gz5220	gz5452	506	C506T	0.998072	32096	32158	0.997718	27107	27169	No
Pair_not_estimate	gz5220	gz5452	29575	T29575C	0.0513232	384	7482	0	623	16575	No
Pair_not_estimate	gz5220	gz5452	27092	C27092T	0.997447	104327	104594	0.997196	93889	94153	No
Pair_not_estimate	gz5220	gz5452	27049	T27049C	0.0871065	3713	42626	0	1365	65996	No
Pair_not_estimate	gz5449	gz5450	10218	A10218G	0.1	19	190	0	7	141	No
Pair_not_estimate	gz5256	gz5432	925	C925T	0.0816948	1180	14444	0	9	11712	No
Pair_not_estimate	gz4925	gz5002	27049	T27049C	0	1076	23469	0.105533	3195	30275	No
Pair_not_estimate	gz5256	gz5432	27049	T27049C	0.0575418	2683	46627	0	1497	58938	No
Pair_not_estimate	gz5123	gz5392	27049	T27049C	0.0857182	3115	36340	0	744	33940	No
Pair_not_estimate	gz5403	gz5401	29526	A29526G	0.0535205	450	8408	0	6	3417	No
Pair_not_estimate	gz5403	gz5401	22021	G22021T	0.0550274	411	7469	0	0	3161	No
Pair_not_estimate	gz5403	gz5401	7844	C7844T	0.998046	12771	12796	0.99628	3214	3226	No
Pair_not_estimate	gz5403	gz5401	29575	T29575C	0.0631304	338	5354	0	69	2145	No
Pair_not_estimate	gz5403	gz5401	27092	C27092T	0.998234	55394	55492	0.998098	18363	18398	No
Pair_not_estimate	gz5399	gz5401	15327	G15327T	0.095177	519	5453	0	0	1664	No
Pair_not_estimate	gz5399	gz5401	7844	C7844T	0.997805	13180	13209	0.99628	3214	3226	No
Pair_not_estimate	gz5399	gz5401	27092	C27092T	0.997734	57690	57821	0.998098	18363	18398	No
Pair_not_estimate	gz5123	gz5392	14208	T14208C	0	26	9636	0.0710475	586	8248	No
Pair_not_estimate	gz5123	gz5392	29575	T29575C	0.0507438	556	10957	0	310	8353	No
Pair_not_estimate	gz5123	gz5392	27092	C27092T	0.997494	89954	90180	0.99693	50001	50155	No
Pair_not_estimate	gz5087	gz5391	29575	T29575C	0.0586808	411	7004	0	37	1226	No
Pair_not_estimate	gz5255	gz5432	10233	G10233C		1	51	0.0508475	12	236	No
Pair_not_estimate	gz5087	gz5391	27092	C27092T	0.997195	74297	74506	0.996468	9874	9909	No
Pair_not_estimate	gz5087	gz5391	27049	T27049C	0.0798807	2545	31860	0	143	6737	No
Pair_not_estimate	gz4925	gz5002	12413	A12413T	0.0669649	509	7601	0	4	9811	No
Pair_not_estimate	gz5123	gz5266	6823	A6823G	0	17	6129	0.594011	1349	2271	No
Pair_not_estimate	gz5123	gz5266	29575	T29575C	0.0507438	556	10957	0	113	3917	No
Pair_not_estimate	gz5123	gz5266	27092	C27092T	0.997494	89954	90180	0.997727	38628	38716	No
Pair_not_estimate	gz5123	gz5266	27049	T27049C	0.0857182	3115	36340	0	823	17598	No
Pair_not_estimate	gz4925	gz5002	21673	T21673C	0	92	13092	0.105508	1360	12890	No
Pair_not_estimate	gz4925	gz5002	337	C337T	0	38	20316	0.487654	15010	30780	No
Pair_not_estimate	gz4925	gz5002	29575	T29575C	0	187	7049	0.0559666	469	8380	No
Pair_not_estimate	gz4925	gz5002	27092	C27092T	0.460759	24159	52433	0	1044	77874	No
Pair_not_estimate	gz5399	gz5402	27092	C27092T	0.997734	57690	57821	0.99809	94066	94246	No
Pair_not_estimate	gz5399	gz5402	29575	T29575C	0	201	4766	0.0599402	461	7691	No
Pair_not_estimate	gz5399	gz5402	7423	C7423T	0	1	5063	0.172193	1101	6394	No
Pair_not_estimate	gz5399	gz5402	7844	C7844T	0.997805	13180	13209	0.998127	16518	16549	No
Pair_not_estimate	gz5255	gz5432	18756	G18756A	0.0718976	1905	26496	0	16	17637	No
Pair_not_estimate	gz5255	gz5432	27092	C27092T	0.997275	103585	103868	0.997625	90322	90537	No
Pair_not_estimate	gz5255	gz5432	27049	T27049C	0.0595636	2656	44591	0	1497	58938	No
Pair_not_estimate	gz5423	gz5430	103	C103T	0.116776	142	1216	0	6	1763	No
Pair_not_estimate	gz5423	gz5430	27092	C27092T	0.997582	98597	98836	0.997708	99665	99894	No
Pair_not_estimate	gz5423	gz5429	14118	G14118A	0	144	56448	0.0532238	894	16797	No
Pair_not_estimate	gz5423	gz5429	103	C103T	0.116776	142	1216	0	0	223	No
Pair_not_estimate	gz5423	gz5429	28422	C28422T	0	56	22619	0.0764605	445	5820	No
Pair_not_estimate	gz5423	gz5429	26372	G26372A	0	23	14020	0.0607338	245	4034	No
Pair_not_estimate	gz5423	gz5429	27092	C27092T	0.997582	98597	98836	0.998715	31088	31128	No
Pair_not_estimate	gz5123	gz5423	103	C103T	0	1	2006	0.116776	142	1216	No
Pair_not_estimate	gz5123	gz5423	29575	T29575C	0.0507438	556	10957	0	324	8518	No
Pair_not_estimate	gz5123	gz5423	27092	C27092T	0.997494	89954	90180	0.997582	98597	98836	No
Pair_not_estimate	gz5123	gz5423	27049	T27049C	0.0857182	3115	36340	0	1509	68448	No
Pair_not_estimate	gz5123	gz5422	29575	T29575C	0.0507438	556	10957	0	457	11570	No
Pair_not_estimate	gz5123	gz5422	27092	C27092T	0.997494	89954	90180	0.99708	86037	86289	No
Pair_not_estimate	gz5123	gz5422	27049	T27049C	0.0857182	3115	36340	0	1186	59242	No
Pair_not_estimate	gz5399	gz5404	15327	G15327T	0.095177	519	5453	0	1	6189	No
Pair_not_estimate	gz5399	gz5404	7844	C7844T	0.997805	13180	13209	0.998221	14588	14614	No
Pair_not_estimate	gz5399	gz5404	29575	T29575C	0	201	4766	0.0610542	322	5274	No
Pair_not_estimate	gz5399	gz5404	27092	C27092T	0.997734	57690	57821	0.997422	73890	74081	No
Pair_not_estimate	gz5399	gz5402	15327	G15327T	0.095177	519	5453	0	3	8559	No
Pair_not_estimate	gz5399	gz5402	22713	C22713A	0	1	6372	0.955566	7957	8327	No
Pair_not_estimate	gz5443	gz5480	27271	G27271T	0	6	53028	0.997187	288597	289411	No

## Sheet: Table S4_N0estimate
Table S4. Estimation of transmission bottleneck.
pair	lower_CI_bottleneck	Max_LL_bottleneck	upper_CI_bottleneck	donor	recipient
pair 1	1	1	3	gz4925	gz5087
pair 2	1	1	5	gz5266	gz5265
pair 3	2	2	4	gz5256	gz5316
pair 4	5	74	471	gz5086	gz5287
pair 5	5	82	523	gz5229	gz5254
pair 6	6	100	647	gz5229	gz5318
pair 7	6	114	743	gz5449	gz5447
pair 8	6	121	782	gz5237	gz5288
pair 9	7	152	992	gz5237	gz5252
pair 10	7	153	1001	gz5123	gz5301
pair 11	7	168	1104	gz5173	gz5302
pair 12	7	171	1125	gz5123	gz5256
pair 13	7	201	1324	gz5123	gz5255
pair 14	8	225	1487	gz5288	gz5214
pair 15	8	323	1500	gz5256	gz5312
pair 16	24	329	1433	gz5449	gz5448
pair 17	33	469	1500	gz5086	gz5157
pair 18	34	493	1500	gz5087	gz5086
pair 19	15	1244	1500	gz5237	gz5229
pair 20	37	1500	1500	gz5403	gz5404
pair 21	35	1500	1500	gz5403	gz5402
pair 22	29	1500	1500	gz5087	gz5390
pair 23	130	1500	1500	gz5087	gz5123
pair 24	24	1500	1500	gz5087	gz5125
pair 25	36	1500	1500	gz5288	gz5310
pair 26	158	1500	1500	gz5087	gz5172
pair 27	37	1500	1500	gz5237	gz5173
pair 28	28	1500	1500	gz5237	gz5219
pair 29	36	1500	1500	gz5237	gz5238
pair 30	35	1500	1500	gz5288	gz5286
pair 31	38	1500	1500	gz5288	gz5284
pair 32	23	1500	1500	gz5288	gz5283
pair 33	37	1500	1500	gz5237	gz5226
pair 34	39	1500	1500	gz5256	gz5257
pair 35	35	1500	1500	gz5255	gz5257
pair 36	222	1500	1500	gz5220	gz5230
pair 37	35	1500	1500	gz5229	gz5235
pair 38	28	1500	1500	gz5237	gz5236
pair 39	26	1500	1500	gz5087	gz5237
pair 40	127	1500	1500	gz5087	gz5220
